# Supplementary material for: Increase in Vascular Function Parameters According to Lifestyles in a Spanish Population without Previous Cardiovascular Disease—EVA Follow-Up Study
Source: Nutrients. 2023 Oct 30;15(21):4614. doi: 10.3390/nu15214614 (PMC10648779; doi:10.3390/nu15214614)
Supplement: Supplementary file 1 [file nutrients-15-04614-s001.zip]

Archive with 1 entries (1 files):
- nutrients-2670963-supplementary.pdf
